# Supplementary material for: Community dynamics can modify the direction of simulated warming effects on crop yield
Source: PLoS One. 2018 Nov 19;13(11):e0207796. doi: 10.1371/journal.pone.0207796 (PMC6242358; doi:10.1371/journal.pone.0207796)
Supplement: S1 File — (XLSX) [file pone.0207796.s002.xlsx]

## Sheet: Metadata
Data for the manuscript entitled: Community dynamics can reverse the direction of simulated warming effects on crop yield
Tab: First year: data from the first experimental season
Heading	description
Climate	Climate treatment: 1 = plastic covers applied, 0 = no plastic covers
LBAM_treatment	LBAM treatment: 1 = LBAM larvae added; 0 = LBAM larvae not added
Earwig	Earwig treatment: 1 = earwig adults added; 0 = earwig adults not added
D.Tasmanica	D. tasmanica treatment: 1 = D. tasmanica added; 0 = D. tasmanica not added
rep	replicate number
LBAM	Mean number of Light brown apple moth per vine (log)
Bcin	Percent cover of Botrytis cinerea cover
Powd	Percent cover of Powdery mildew cover (log)
Clean	Percentage of clean bunches
SPAD	Soil Plant Analysis Development score (Plant Health)
Moist	Soil moisture
Bunches	Number of bunches
Yield	Total yield of berries in kg
Tab: Secondyear: Data from the second experimental season
Heading	description
Climate	Climate treatment: 1 = plastic covers applied, 0 = no plastic covers
mealy_treat	Mealybug treatment: 1 = Mealybugs added; 0 = Mealybugs not added
ants_treat	ant treatment: 1 = ants added; 0 = ants not added
REP	replicate number
Bcin	Percent cover of Botrytis cinerea cover
Bunches	Number of bunches
Mealy	Number of mealybugs
Clean	Percentage of clean bunches
Sooty	Percent cover of Sooty mould per bunch
Powdery	Percent cover of Powdery mildew cover
SPAD	Soil Plant Analysis Development score (Plant Health)
ants	Approx. number of ants
Yield	Total yield of berries in kg

## Sheet: First year
Climate	LBAM_treatment	Earwig	D.Tasmanica	rep	LBAM	Bcin	Powd	Clean	SPAD	Moist	Bunches	Yield
1	1	1	1	a	0.69897	0	2.00316	0.383038	22.6	9	37	179.9
1	1	1	0	a	0	0.967362	1.43834	6.83957	21	10	32	181.5
1	0	1	0	a	0.845098	0.504806	1.32991	10.7687	18.55	8	16	336
1	1	0	1	a	1.17609	2.30625	1.32844	13.6314	20.2	11	33	664.7
1	1	0	0	a	0.60206	3.57876	0	4.56365	22	10	9	78.1
1	0	0	0	a	0.477121	2.38651	1.15783	11.6911	21.55	8	34	438.9
0	1	1	1	a	1.14613	2.44171	1.36825	12.4619	25.55	13	23	538.6
0	1	1	0	a	1.97772	2.67308	0.39794	5.39889	24.05	14	10	88.9
0	0	1	0	a	1.30103	1.56986	0.267421	27.3224	25.35	17	47	2444.7
0	1	0	1	a	1.65321	2.38977	0.425969	15.9433	25.5	16	24	810.1
0	1	0	0	a	1.83885	4.25114	0.280827	6.29652	24.05	13	11	130.7
0	0	0	0	a	1.36173	4.84641	0.47192	11.4921	21.45	11	28	665.9
1	1	1	1	b	0.778151	1.33988	1.68026	11.7533	17.3	9	37	705.6
1	1	1	0	b	1.54407	1.27064	1.45856	20.8805	23.9	12	51	1853.4
1	0	1	0	b	0.477121	0.0692386	1.98602	1.32821	17.7	9	30	182.6
1	1	0	1	b	1.89763	1.55337	1.70645	9.6576	20.5	11	38	703.8
1	1	0	0	b	0	4.04324	1.36173	4.50143	18.85	10	10	94.8
1	0	0	0	b	0.30103	0.904747	0	25.7897	25.6	14	44	2013.5
0	1	1	1	b	1.53148	4.53896	0.942008	11.9036	20	10	40	764.308
0	1	1	0	b	1.47712	5.96408	0.896251	2.27894	19.9	9	16	78.2
0	0	1	0	b	0.30103	2.08355	0	13.5477	25.4	15	19	539.7
0	1	0	1	b	1.07918	1.42203	0	5.30037	21.55	12	6	74.8
0	1	0	0	b	1.57978	3.11638	0	6.56101	24.3	14	14	161.4
0	0	0	0	b	0.477121	3.11638	0.221849	9.16552	23.3	13	15	272.3
1	1	1	1	c	1.34242	4.12465	0.441649	5.72693	24	13	17	134
1	1	1	0	c	0	3.28382	0	9.81422	24.3	13	16	321.9
1	0	1	0	c	0	2.1783	0	12.5668	21.65	10	24	473.3
1	1	0	1	c	0.69897	2.91344	0.81132	10.0457	23.4	11	21	337.9
1	1	0	0	c	2.38561	3.58114	0.169142	14.3367	23.7	11	42	1027.9
1	0	0	0	c	0	2.10749	1.65237	10.8433	19.5	9	23	594
0	1	1	1	c	2.39967	4.42054	0.0122345	14.0049	24.3	14	35	1001.6
0	1	1	0	c	1.85733	5.03175	0	11.2567	21.8	10	36	659.3
0	0	1	0	c	0.30103	3.04685	0	14.2628	21.8	10	30	679.9
0	1	0	1	c	1.4624	5.51177	0.210853	8.19579	22.3	10	32	420.8
0	1	0	0	c	1.38021	2.36839	0	16.9258	27	14	26	909.8
0	0	0	0	c	0	0	0	10.4999	25.4	14	17	327.5

## Sheet: Secondyear
Climate	mealy_treat	ants_treat	REP	Bcin	Bunches	Mealy	Clean	Sooty	Powdery	SPAD	ants	Yield
1	1	1	A	0	32	361	0	2.13865	100	25.6	200	236.3
1	1	0	A	0	57	147	0	0	97.8614	24.9	0	822.95
1	0	1	A	0	39	0	26.4458	0	73.5542	23.2	250	649.65
1	0	0	A	0	46	0	0	0	100	22.2	0	292.15
0	1	1	A	6.96099	26	3	0	0	93.039	21.3	0	211.5
0	1	0	A	10.3332	32	8	0	0	89.6668	NA	0	189.1
0	0	1	A	13.6639	16	0	2.27747	0	84.0586	21.9	0	162.9
0	0	0	A	31.2828	32	0	0	0	68.7172	20.5	0	152.6
1	1	1	B	0	35	491	0	15.5308	100	24.9	100	200.35
1	1	0	B	1.17946	24	6	53.2106	0	30.0792	21.3	0	273.94
1	0	1	B	0	24	0	0	0	100	23.5	125	149.1
1	0	0	B	0	33	0	12.8934	0	87.1066	23.2	0	604.3
0	1	1	B	24.3705	20	16	0	0.0326402	75.6295	23.9	100	63.15
0	1	0	B	5.54545	49	5	0	0	94.4219	19.6	0	206.8
0	0	1	B	11.1547	42	0	0	0	88.8453	18.9	0	194.25
0	0	0	B	10.5238	20	0	0	0	89.4762	18.6	0	51.55
1	1	1	C	0.39951	17	105	7.47549	1.16738	89.3039	24.5	300	204
1	1	0	C	0.0839525	67	43	0	2.82108	98.7487	25.5	0	383.55
1	0	1	C	0.124072	48	0	0	0	99.8759	26.5	150	255.9
1	0	0	C	4.47791	40	0	0	0	95.5221	23.6	0	261.45
0	1	1	C	66.5223	18	6	22.4995	0	10.9782	NA	0	250.45
0	1	0	C	9.57167	34	4	0	0	90.4283	19.9	0	325.1
0	0	1	C	12.6799	53	0	0	0	87.3201	17.4	0	252.25
0	0	0	C	28.0666	33	0	0	0	71.9334	19.6	0	87.8
1	1	1	D	0.608896	57	96	4.07948	0.744971	92.2875	26.1	100	379.95
1	1	0	D	0.630494	33	62	4.41271	3.02408	94.2118	24.2	0	402.7
1	0	1	D	0	46	0	2.69577	0	97.3042	24.9	100	532.5
1	0	0	D	0.113082	36	0	0	0	99.8869	22.2	0	256.45
0	1	1	D	6.76751	63	14	0	0	93.2325	17.9	100	230.55
0	1	0	D	26.519	38	4	7.48448	0	65.9965	20.6	0	219.12
0	0	1	D	31.9631	59	0	0	0	68.0369	19.9	0	201.7
0	0	0	D	22.941	23	0	9.43918	0	67.6198	NA	0	94.95
